# Supplementary material for: UBA6 Inhibition Accelerates Lysosomal TRPML1 Depletion and Exosomal Secretion in Lung Cancer Cells
Source: Int J Mol Sci. 2024 Feb 29;25(5):2843. doi: 10.3390/ijms25052843 (PMC10932338; doi:10.3390/ijms25052843)
Supplement: Supplementary file 1 [file ijms-25-02843-s001.zip]

Archive with 1 entries (1 files):
- ijms-2799498-supplementary.pptx
